# Supplementary material for: DNA Methyltransferase 3b in Myeloid Cells Does Not Affect the Acute Immune Response in the Airways during Pseudomonas Pneumonia
Source: Cells. 2022 Feb 24;11(5):787. doi: 10.3390/cells11050787 (PMC8909799; doi:10.3390/cells11050787)
Supplement: Supplementary file 1 [file cells-11-00787-s001.zip]

Archive with 1 entries (1 files):
- cells-1596777-supplementary.pdf
